# Supplementary material for: Glycine receptors expression in rat spinal cord and dorsal root ganglion in prostaglandin E2 intrathecal injection models
Source: BMC Neurosci. 2018 Nov 9;19:72. doi: 10.1186/s12868-018-0470-8 (PMC6230273; doi:10.1186/s12868-018-0470-8)
Supplement: Supplementary file 1 — Additional file 1. Behavior; Intrathecal injection with PGE2 induced hyperalgesic responses in rats. [file 12868_2018_470_MOESM1_ESM.xlsx]

## Sheet: thermal of PGE2 (625ng) IT 注射
2016-10-24 behaviour (thermal) in PGE2 (625ng injected SD rats)
	AVE
	pre-op	1hr	2hr	3hr	4hr	5hr
NO.20 PGE2 625ng, 1h	18
NO.29 PGE2 625ng, 5h	16.45	16.125	17.625	15.6787	11.3833	10.4667
NO.33 PGE2 625ng, 5h	16.0833	17.575	13.6333	12.7167	9.56667	10.4
NO.37 PGE2 625ng, 5h	15.75	9.53333	12.8625	14.0375	11.1375	13.1333
NO.39 PGE2 625ng, 1h	14.47
NO.45 PGE2 625ng, 5h	14.9167	14.4833	12.05	10.8286	6.82	8.13333
NO.46 PGE2 625ng, 5h	13.0429	10.9667	12.4429	13.55	9.97143	9.675
NO.48 PGE2 625ng, 5h	13.8125	15.3667	11.075	9.21429	8.44286	9.18333
NO.49 PGE2 625ng, 5h	16.4286	13.825	14.1857	10.0778	9.61429	10.1833
NO.54 PGE2 625ng, 1h	16.05	14.5
NO.55 PGE2 625ng, 1h	13.94	14.175
NO.56 PGE2 625ng, 5h	16.775	11.7	9.375	8.7	9.01429	10.1857
NO.57 PGE2 625ng, 5h	15.725	16	15.8333	12.5167	11.9286	9.34286
NO. 58 PGE2 625ng, 1h	16.725	18.45
NO.60 PGE2 625ng, 5h	15.9	12.3667	13.2667	9.08333	7.525	6.925
NO.62 PGE2 625ng, 1h	15.8	12.15
NO.63 PGE2 625ng, 1h	15.65	12.6
NO.64 PGE2 625ng, 5h	16.275	14.25	17.575	10.125	9.82	7.525
NO.65 PGE2 625ng, 5h	15.8	15.475	10.4	9.7	9.875	9.7
NO.66 PGE2 625ng, 1h	17.475	14.85
NO.67 PGE2 625ng, 1h	17.58	14.8
NO.68 PGE2 625ng, 5h	13.55	14.375	13.5	11.3	10.825	11.1667
NO.69 PGE2 625ng, 5h	14.475	13.1	13.3	11.825	10.525	10.28
NO.70 PGE2 625ng, 1h	16.9	13.4
NO.71 PGE2 625ng, 1h	15.3333	14.7333
NO.72 PGE2 625ng, 5h	15.6333	16.15	14.4333	10.8	11.05	10.65
NO.73 PGE2 625ng, 5h	16.3	15.075	14.85	11.8	10.95	10.25
NO.74 PGE2 625ng, 1h	18.0333	17.5
NO.75 PGE2 625ng, 1h	14.2	17.2333
NO.76 PGE2 625ng, 5h	15.55	17.15	18.2333	13	12.8333	9.625
NO.77 PGE2 625ng, 5h	16.0333	11.9333	9	10.775	8.1	7.9
NO.78 PGE2 625ng, 1h	16.7667	12.4
NO.79 PGE2 625ng, 1h	16.3667	15.5
NO.80 PGE2 625ng, 5h	14.35	16.4667	12.4667	9.43333	10.8	10.1333
NO.81 PGE2 625ng, 5h	15.24	16.95	12.8667	12.74	12.525	10.6
NO.82 PGE2 625ng, 1h	16.3333	15.5
NO.83 PGE2 625ng, 5h	15.7333	12.3333	14.95	15.1667	12.65	9.65
NO.84 PGE2 625ng, 5h	14.3	14.5	13.9333	15.45	13	9.8
NO.88 PGE2 625ng, 1h	15.35	14.8
NO.89 PGE2 625ng, 5h	14.55	15.25	13.675	12.75	12.5	8.56667
NO.90 PGE2 625ng, 5h	16.5333	13.15	14.5	16.3333	13.8333	11.6
2016-10-24behaviour data (thermal) of PGE2 625ng injection
vehicle, (3h): 18,
vehicle+EtOH, (3h): 19, 38
vehicle+EtOH, (6h): 23, 27, 31, 35
PGE2 625ng (1h): No. 54, 55, 58, 62, 63, 66, 67, 70, 71, 74, 75, 78, 79, 82, 88,
PGE2 625ng (5h): No. 29, 33, 37, 45, 46, 48, 49, 56, 57, 60, 64, 65, 68, 69, 72, 73, 76, 77, 80, 81, 83, 84, 89, 90
	Experiment								Control
	pre-OP	1hr	2hr	3hr	4hr	5hr			pre-OP	1hr	2hr	3hr	4hr	5hr
	18	16.125	17.625	15.6787	11.3833	10.4667			15.49	14.6833	11.8667	15.55	13.7667	14.92
	16.45	17.575	13.6333	12.7167	9.56667	10.4			17.3	14.2667	14.1625	14.5	12.6083	12.75
	16.0833	9.53333	12.8625	14.0375	11.1375	13.1333			18.45	18.525	14.3167	12.6	15.0167	14.45
	15.75	14.4833	12.05	10.8286	6.82	8.13333			15.7667	16.45	11.75	15.3167	12.85	13.45
	14.47	10.9667	12.4429	13.55	9.97143	9.675			15.5167	13.8	15.65	13.54
	14.9167	15.3667	11.075	9.21429	8.44286	9.18333			14.4333	16.025	15.0667
	13.0429	13.825	14.1857	10.0778	9.61429	10.1833
	13.8125	14.5	9.375	8.7	9.01429	10.1857
	16.4286	14.175	15.8333	12.5167	11.9286	9.34286
	16.05	11.7	13.2667	9.08333	7.525	6.925
	13.94	16	17.575	10.125	9.82	7.525
	16.775	18.45	10.4	9.7	9.875	9.7
	15.725	12.3667	13.5	11.3	10.825	11.1667
	16.725	12.15	13.3	11.825	10.525	10.28
	15.9	12.6	14.4333	10.8	11.05	10.65
	15.8	14.25	14.85	11.8	10.95	10.25
	15.65	15.475	18.2333	13	12.8333	9.625
	16.275	14.85	9	10.775	8.1	7.9
	15.8	14.8	12.4667	9.43333	10.8	10.1333
	17.475	14.375	12.8667	12.74	12.525	10.6
	17.58	13.1	14.95	15.1667	12.65	9.65
	13.55	13.4	13.9333	15.45	13	9.8
	14.475	14.7333	13.675	12.75	12.5	8.56667
	16.9	16.15	14.5	16.3333	13.8333	11.6
	15.3333	15.075
	15.6333	17.5
	16.3	17.2333
	18.0333	17.15
	14.2	11.9333
	15.55	12.4
	16.0333	15.5
	16.7667	16.4667
	16.3667	16.95
	14.35	15.5
	15.24	12.3333
	16.3333	14.5
	15.7333	14.8
	14.3	15.25
	15.35	13.15
	14.55
	16.5333
mean	15.7117	14.5306	13.5847	11.9834	10.6121	9.7948			16.1594	15.625	13.8021	14.3013	13.5604	13.8925
group	1	2	3	4	5	6			7	8	9	10	11	12
Mann-Whitney 檢定		0.004 (1&2)	0.000 (1&3)	0.000 (1&4)	0.000 (1&5)	0.000 (1&6)			0.75 (1&7)	0.3 (2&8)	0.69 (3&9)	0.043 (4&10)	0.006 (5&11)	0.002 (6&12)

## Sheet: 對照組
2016-10-31 整理 behaviour (thermal) in PGE2 (625ng injected SD rats)
原始數據 (from 霈茹)
	術前	1hr	2hr	3hr	4hr	5hr	6hr
NO.18 vehicle, 3h	15.84	13.275	14.9714	12.4
NO.19 vehicle+EtOH, 3h	15.49	14.6833	11.8667
NO.38 vehicle+EtOH, 3h	17.3	14.2667	14.1625	15.55
NO.23 vehicle+EtOH, 6h	18.45	18.525	14.3167	14.5	13.7667	14.92
NO.27 vehicle+EtOH, 6h	15.7667	16.45	11.75	12.6	12.6083	12.75	12.65
NO.31 vehicle+EtOH, 6h	15.5167	13.8	15.65	15.3167	15.0167	14.45	13.1
NO.35 vehicle+EtOH, 6h	14.4333	16.025	15.0667	13.54	12.85	13.45	14.1333
