# Supplementary material for: Glycine receptors expression in rat spinal cord and dorsal root ganglion in prostaglandin E2 intrathecal injection models
Source: BMC Neurosci. 2018 Nov 9;19:72. doi: 10.1186/s12868-018-0470-8 (PMC6230273; doi:10.1186/s12868-018-0470-8)
Supplement: Supplementary file 3 — Additional file 3. Western blot in L5 spinal cord dorsal horn; Western blot and quantitative analysis of gephyrin, GlyRα1 and GlyRα3 expressions in L5 spinal cord dorsal horn at 1 h and 5 h after PGE2 intrathecal injection. [file 12868_2018_470_MOESM3_ESM.xlsx]

## Sheet: Gephyrin in DH (western, total 
2016-10-28整理 western blot of Gephyrin, in DH (PGE2 625ng IT injection)
total protein 分析(不分細胞質及細胞膜)
依日期分類					依組別分類							製圖
日期	檢體名	分析結果			日期	檢體名	分析結果		mean	SD		檢體名	mean	SD
20151028	DH NORMAL 5	1			20151028	DH NORMAL 5	1					Normal	1	0
20151028	DH PGE2 625ng 5hr no.37	0.391901			20151104	DH NORMAL 5	1					PGE2 625ng 1h	0.802728	0.320455
20151028	DH PGE2 625ng 5hr no.39	0.304662			20151106	DH NORMAL 5	1	1				PGE2 625ng 5h	0.541075	0.434985
					20151118	DH Normal 5	1	1
20151104	DH NORMAL 5	1			20151125	DH N5	1	1
20151104	DH NO.33 PGE2 625ng, 5h	0.588737			20151207	DH Normal-5	1	1
					20151209	DH Normal-5	1	1
					20160421	DH_Normal 9	1	1
20151106	DH NORMAL 5	1	1		20160505	DH_Normal 9	1	1
20151106	DH NO.29 PGE2 625ng, 5h	0.580681	0.773876
20151106	DH NO.39 PGE2 625ng, 1h	1.12611	0.59343
20151118	DH Normal 5	1	1
20151118	DH NO.20 PGE2 625ng, 1h	0.601652	1.06339						1	0
20151125	DH N5	1	1		日期	檢體名	分析結果		mean	SD
20151125	DH NO.20 P625ng, 1H	0.793412	0.951382		20151106	DH NO.39 PGE2 625ng, 1h	1.12611	0.59343
20151125	DH NO.39 P625ng, 1H	0.92821	0.833784		20151118	DH NO.20 PGE2 625ng, 1h	0.601652	1.06339
					20151125	DH NO.20 P625ng, 1H	0.793412	0.951382
20151207	DH Normal-5	1	1		20151125	DH NO.39 P625ng, 1H	0.92821	0.833784
20151207	DH NO.20 PGE2 625ng, 1h	1.40393	1.02905		20151207	DH NO.20 PGE2 625ng, 1h	1.40393	1.02905
20151207	DH NO.39 PGE2 625ng, 1h	1.18672	0.740369		20151207	DH NO.39 PGE2 625ng, 1h	1.18672	0.740369
					20160421	DH_NO.39 PGE2 625ng, 1h	0.0333855	0.0759905
20151209	DH Normal-5	1	1		20160421	DH_NO.54 PGE2 625ng, 1h	0.715691	0.588275
20151209	DH NO.29 PGE2 625ng, 5h	0.575728	0.220442		20160421	DH_NO.55 PGE2 625ng, 1h	0.671402	0.620603
20151209	DH NO.33 PGE2 625ng, 5h	0.95241	0.984582		20160505	DH_NO.54 PGE2 625ng, 1h	0.777568	1.02504
20151209	DH NO.37 PGE2 625ng, 5h	1.46962	1.72285		20160505	DH_NO.55 PGE2 625ng, 1h	0.695879	1.25792
					20160505	DH_NO.39 PGE2 625ng, 1h	0.839932	0.712333
20160421	DH_Normal 9	1	1
20160421	DH_NO.52 SNL 1h	0.595277	0.579685
20160421	DH_NO.39 PGE2 625ng, 1h	0.0333855	0.0759905
20160421	DH_NO.54 PGE2 625ng, 1h	0.715691	0.588275
20160421	DH_NO.55 PGE2 625ng, 1h	0.671402	0.620603
20160421	DH_NO.50 SNL 5h	0.519403	0.383684
20160421	DH_NO.29 PGE2 625ng, 5h	0.0196265	0.00254649						0.802728	0.320455
20160421	DH_NO.33 PGE2 625ng, 5h	0.064099	0.00635006
20160421	DH_NO.56 PGE2 625ng, 5h	0.707737	0.442636		日期	檢體名	分析結果		mean	SD
20160421	DH_NO.57 PGE2 625ng, 5h	0.820245	0.449909		20151028	DH PGE2 625ng 5hr no.37	0.391901
					20151028	DH PGE2 625ng 5hr no.39	0.304662
20160428	DH_Normal 9	1	1		20151104	DH NO.33 PGE2 625ng, 5h	0.588737
20160428	DH_NO.52 SNL 1h	0.717335	0.707726		20151106	DH NO.29 PGE2 625ng, 5h	0.580681	0.773876
20160428	DH_NO.54 PGE2 625ng, 1h	0.536398	0.751934		20151209	DH NO.29 PGE2 625ng, 5h	0.575728	0.220442
20160428	DH_NO.55 PGE2 625ng, 1h	0.241498	0.79024		20151209	DH NO.33 PGE2 625ng, 5h	0.95241	0.984582
20160428	DH_NO.50 SNL 5h	0.342111	0.602703		20151209	DH NO.37 PGE2 625ng, 5h	1.46962	1.72285
20160428	DH_NO.56 PGE2 625ng, 5h	0.370969	0.509247		20160421	DH_NO.29 PGE2 625ng, 5h	0.0196265	0.00254649
20160428	DH_NO.57 PGE2 625ng, 5h	0.291343	0.605855		20160421	DH_NO.33 PGE2 625ng, 5h	0.064099	0.00635006
20160428	DH_NO.39 PGE2 625ng, 1h	0.0397236			20160421	DH_NO.56 PGE2 625ng, 5h	0.707737	0.442636
20160428	DH_NO.29 PGE2 625ng, 5h	0.00407785			20160421	DH_NO.57 PGE2 625ng, 5h	0.820245	0.449909
20160428	DH_NO.33 PGE2 625ng, 5h	5.30169e-05			20160505	DH_NO.56 PGE2 625ng, 5h	0.40386	0.863069
					20160505	DH_NO.57 PGE2 625ng, 5h	0.560919	0.948912
20160505	DH_Normal 9	1	1		20160505	DH_NO.29 PGE2 625ng, 5h	0.0350509	0.086687
20160505	DH_NO.52 SNL 1h	0.485244	0.869232		20160505	DH_NO.33 PGE2 625ng, 5h	0.351028	0.280878
20160505	DH_NO.54 PGE2 625ng, 1h	0.777568	1.02504
20160505	DH_NO.55 PGE2 625ng, 1h	0.695879	1.25792
20160505	DH_NO.50 SNL 5h	0.411013	0.838858
20160505	DH_NO.56 PGE2 625ng, 5h	0.40386	0.863069
20160505	DH_NO.57 PGE2 625ng, 5h	0.560919	0.948912						0.541075	0.434985
20160505	DH_NO.39 PGE2 625ng, 1h	0.839932	0.712333
2016-10-28整理 western blot of Gephyrin, in DH (PGE2 625ng IT injection)
total protein 分析(不分細胞質及細胞膜)
		N	PGE2 1h	PGE2 5h
		1	1.12611	0.391901
		1	0.601652	0.304662
		1	0.793412	0.588737
		1	0.92821	0.580681
		1	1.40393	0.575728
		1	1.18672	0.95241
		1	0.0333855	1.46962
		1	0.715691	0.0196265
		1	0.671402	0.064099
		1	0.777568	0.707737
		1	0.695879	0.820245
		1	0.839932	0.40386
		1	0.59343	0.560919
		1	1.06339	0.0350509
		1	0.951382	0.351028
		1	0.833784	0.773876
			1.02905	0.220442
			0.740369	0.984582
			0.0759905	1.72285
			0.588275	0.00254649
			0.620603	0.00635006
			1.02504	0.442636
			1.25792	0.449909
			0.712333	0.863069
				0.948912
				0.086687
				0.280878
	mean	1	0.802728	0.541075
	group	1	2	3
ANOVA post HOC檢定(LSD)			0.075(1&2)	0.000 (1&3)
	多重比較
	依變數: VAR00001 LSD
	(I) VAR00002		平均差異 (I-J)	標準誤	顯著性	95% 信賴區間
						下界	上界
	1.00	2.00	0.197083	0.108783	0.074722	-0.0202348	0.414401
		3.00	.45963*	0.106338	5.50027e-05	0.247196	0.672064
	2.00	1.00	-0.197083	0.108783	0.074722	-0.414401	0.0202348
		3.00	.26255*	0.0945567	0.00719644	0.0736475	0.451445
	3.00	1.00	-.45963*	0.106338	5.50027e-05	-0.672064	-0.247196
		2.00	-.26255*	0.0945567	0.00719644	-0.451445	-0.0736475
	*. 平均差異在 0.05 水準是顯著的。

## Sheet: GlyRa1 in DH (western, total)
2016-10-28整理 western blot of GlyRa1 in DH (PGE2 625ng IT injection)
total protein 分析(不分細胞質及細胞膜)
依日期分類					依組別分類							製圖
日期	檢體名	分析結果			日期	檢體名	分析結果		mean	SD		檢體名	mean	SD
20151118	DH Normal 5	1	1		20151118	DH Normal 5	1	1				Normal	1	0
20151118	DH NO.20 PGE2 625ng, 1h	0.250991	0.481334		20151207	DH Normal-5	1	1				PGE2 625ng 1h	0.566747	0.263526
					20151231	DH Normal-2	1					PGE2 625ng 5h	0.566881	0.466164
20151207	DH Normal-5	1	1		20160421	DH_Normal 9	1	1
20151207	DH NO.20 PGE2 625ng, 1h	0.60307	0.266179		20160428	DH_Normal 9	1	1
20151207	DH NO.39 PGE2 625ng, 1h	0.634367	0.277391
20151231	DH Normal-2	1
20151231	DH NO.29 PGE2 625ng, 5h	0.802367
20151231	DH NO.33 PGE2 625ng, 5h	0.542431
20151231	DH NO.37 PGE2 625ng, 5h	0.896844							1	0
20160421	DH_Normal 9	1	1
20160421	DH_NO.52 SNL 1h	0.619472	0.653499		20151118	DH NO.20 PGE2 625ng, 1h	0.250991	0.481334
20160421	DH_NO.39 PGE2 625ng, 1h	0.040816	0.54227		20151207	DH NO.20 PGE2 625ng, 1h	0.60307	0.266179
20160421	DH_NO.54 PGE2 625ng, 1h	0.626613	0.911841		20151207	DH NO.39 PGE2 625ng, 1h	0.634367	0.277391
20160421	DH_NO.55 PGE2 625ng, 1h	0.482552	0.972959		20160421	DH_NO.39 PGE2 625ng, 1h	0.040816	0.54227
20160421	DH_NO.50 SNL 5h	0.613167	0.980849		20160421	DH_NO.54 PGE2 625ng, 1h	0.626613	0.911841
20160421	DH_NO.29 PGE2 625ng, 5h	0.0657482	0		20160421	DH_NO.55 PGE2 625ng, 1h	0.482552	0.972959
20160421	DH_NO.33 PGE2 625ng, 5h	0.104556	0.0358185		20160428	DH_NO.54 PGE2 625ng, 1h	0.735576	0.849939
20160421	DH_NO.56 PGE2 625ng, 5h	0.942354	1.16456		20160428	DH_NO.55 PGE2 625ng, 1h	0.553501	0.83856
20160421	DH_NO.57 PGE2 625ng, 5h	0.906638	1.27662		20160428	DH_NO.39 PGE2 625ng, 1h
20160428	DH_Normal 9	1	1						0.566747	0.263526
20160428	DH_NO.52 SNL 1h	0.778386	0.826038
20160428	DH_NO.54 PGE2 625ng, 1h	0.735576	0.849939
20160428	DH_NO.55 PGE2 625ng, 1h	0.553501	0.83856		20151231	DH NO.29 PGE2 625ng, 5h	0.802367
20160428	DH_NO.50 SNL 5h	0.667746	0.75628		20151231	DH NO.33 PGE2 625ng, 5h	0.542431
20160428	DH_NO.56 PGE2 625ng, 5h	0.459918	0.729659		20151231	DH NO.37 PGE2 625ng, 5h	0.896844
20160428	DH_NO.57 PGE2 625ng, 5h	0.460406	1.23657		20160421	DH_NO.29 PGE2 625ng, 5h	0.0657482	0
20160428	DH_NO.39 PGE2 625ng, 1h	0.0462855			20160421	DH_NO.33 PGE2 625ng, 5h	0.104556	0.0358185
20160428	DH_NO.29 PGE2 625ng, 5h	0.00824613			20160421	DH_NO.56 PGE2 625ng, 5h	0.942354	1.16456
20160428	DH_NO.33 PGE2 625ng, 5h	0.00423771			20160421	DH_NO.57 PGE2 625ng, 5h	0.906638	1.27662
					20160428	DH_NO.56 PGE2 625ng, 5h	0.459918	0.729659
					20160428	DH_NO.57 PGE2 625ng, 5h	0.460406	1.23657
					20160428	DH_NO.29 PGE2 625ng, 5h	0.00824613
					20160428	DH_NO.33 PGE2 625ng, 5h	0.00423771
									0.566881	0.466164
2016-10-28整理 western blot of GlyRa1 in DH (PGE2 625ng IT injection)
total protein 分析(不分細胞質及細胞膜)
		N	PGE2 1h	PGE2 5h
		1	0.250991	0.802367
		1	0.60307	0.542431
		1	0.634367	0.896844
		1	0.040816	0.0657482
		1	0.626613	0.104556
		1	0.482552	0.942354
		1	0.735576	0.906638
		1	0.553501	0.459918
		1	0.481334	0.460406
			0.266179	0.00824613
			0.277391	0.00423771
			0.54227	0
			0.911841	0.0358185
			0.972959	1.16456
			0.849939	1.27662
			0.83856	0.729659
				1.23657
	mean	1	0.566747	0.566881
	group	1	2	3
ANOVA post HOC檢定(LSD)			0.004(1&2)	0.004 (1&3)
	多重比較
	依變數: VAR00001 LSD
	(I) VAR00002		平均差異 (I-J)	標準誤	顯著性	95% 信賴區間
						下界	上界
	1.00	2.00	.43375*	0.141845	0.00401467	0.146842	0.720658
		3.00	.43294*	0.140335	0.00373212	0.149088	0.716795
	2.00	1.00	-.43375*	0.141845	0.00401467	-0.720658	-0.146842
		3.00	-0.000808824	0.118576	0.994592	-0.240651	0.239034
	3.00	1.00	-.43294*	0.140335	0.00373212	-0.716795	-0.149088
		2.00	0.000808824	0.118576	0.994592	-0.239034	0.240651
	*. 平均差異在 0.05 水準是顯著的。

## Sheet: GlyRa3 in DH (western, total)
2016-10-28整理 western blot of GlyRa3 in DH (PGE2 625ng IT injection)
total protein 分析(不分細胞質及細胞膜)
依日期分類					依組別分類							製圖
日期	檢體名	分析結果			日期	檢體名	分析結果		mean	SD		檢體名	mean	SD
20160505	DH_Normal 9	1	1		20160505	DH_Normal 9	1	1				Normal	1	0
20160505	DH_NO.52 SNL 1h	0.608987	1.02384		20160511	DH_Normal 9	1	1				PGE2 625ng 1h	0.391308	0.293365
20160505	DH_NO.54 PGE2 625ng, 1h	0.233262	0.473326									PGE2 625ng 5h	0.298878	0.330812
20160505	DH_NO.55 PGE2 625ng, 1h	0.177266	0.68091
20160505	DH_NO.50 SNL 5h	0.451901	0.123647
20160505	DH_NO.56 PGE2 625ng, 5h	0.586844	0.287662
20160505	DH_NO.57 PGE2 625ng, 5h	0.609984	0.207567
20160505	DH_NO.39 PGE2 625ng, 1h	0.0386254	0.000864791
20160505	DH_NO.29 PGE2 625ng, 5h	0.0365213	-0.00190675
20160505	DH_NO.33 PGE2 625ng, 5h	0.046822	-0.000778892
									1	0
20160511	DH_Normal 9	1	1
20160511	DH_NO.52 SNL 1h	0.714862	0.694231
20160511	DH_NO.54 PGE2 625ng, 1h	0.568636	0.597762		20160505	DH_NO.54 PGE2 625ng, 1h	0.233262	0.473326
20160511	DH_NO.55 PGE2 625ng, 1h	0.745653	0.838132		20160505	DH_NO.55 PGE2 625ng, 1h	0.177266	0.68091
20160511	DH_NO.50 SNL 5h	0.669344	0.810544		20160505	DH_NO.39 PGE2 625ng, 1h	0.0386254	0.000864791
20160511	DH_NO.56 PGE2 625ng, 5h	0.701905	0.661016		20160511	DH_NO.54 PGE2 625ng, 1h	0.568636	0.597762
20160511	DH_NO.57 PGE2 625ng, 5h	0.707374	0.891192		20160511	DH_NO.55 PGE2 625ng, 1h	0.745653	0.838132
20160511	DH_NO.39 PGE2 625ng, 1h	0.0938266	0.24743		20160511	DH_NO.39 PGE2 625ng, 1h	0.0938266	0.24743
20160511	DH_NO.29 PGE2 625ng, 5h	0.016012	0.0189599
20160511	DH_NO.33 PGE2 625ng, 5h	0.00104636	0.0118303
									0.391308	0.293365
					20160505	DH_NO.56 PGE2 625ng, 5h	0.586844	0.287662
					20160505	DH_NO.57 PGE2 625ng, 5h	0.609984	0.207567
					20160505	DH_NO.29 PGE2 625ng, 5h	0.0365213	-0.00190675
					20160505	DH_NO.33 PGE2 625ng, 5h	0.046822	-0.000778892
					20160511	DH_NO.56 PGE2 625ng, 5h	0.701905	0.661016
					20160511	DH_NO.57 PGE2 625ng, 5h	0.707374	0.891192
					20160511	DH_NO.29 PGE2 625ng, 5h	0.016012	0.0189599
					20160511	DH_NO.33 PGE2 625ng, 5h	0.00104636	0.0118303
									0.298878	0.330812
2016-10-28整理 western blot of GlyRa3 in DH (PGE2 625ng IT injection)
total protein 分析(不分細胞質及細胞膜)
		N	PGE2 1h	PGE2 5h
		1	0.233262	0.586844
		1	0.177266	0.609984
		1	0.0386254	0.0365213
		1	0.568636	0.046822
			0.745653	0.701905
			0.0938266	0.707374
			0.473326	0.016012
			0.68091	0.00104636
			0.000864791	0.287662
			0.597762	0.207567
			0.838132	-0.00190675
			0.24743	-0.000778892
				0.661016
				0.891192
				0.0189599
				0.0118303
	mean	1	0.391308	0.298878
	group	1	2	3
ANOVA post HOC檢定(LSD)			0.001(1&2)	0.000 (1&3)
	多重比較
	依變數: VAR00001 LSD
	(I) VAR00002		平均差異 (I-J)	標準誤	顯著性	95% 信賴區間
						下界	上界
	1.00	2.00	.60833*	0.172479	0.00141991	0.255574	0.961093
		3.00	.70000*	0.167002	0.000237267	0.358442	1.04156
	2.00	1.00	-.60833*	0.172479	0.00141991	-0.961093	-0.255574
		3.00	0.0916667	0.114084	0.428223	-0.141662	0.324995
	3.00	1.00	-.70000*	0.167002	0.000237267	-1.04156	-0.358442
		2.00	-0.0916667	0.114084	0.428223	-0.324995	0.141662
	*. 平均差異在 0.05 水準是顯著的。
