# Supplementary material for: Glycine receptors expression in rat spinal cord and dorsal root ganglion in prostaglandin E2 intrathecal injection models
Source: BMC Neurosci. 2018 Nov 9;19:72. doi: 10.1186/s12868-018-0470-8 (PMC6230273; doi:10.1186/s12868-018-0470-8)
Supplement: Supplementary file 4 — Additional file 4. Western blot in L5 DRG; Western blot and quantitative analysis of gephyrin, GlyRα1 and GlyRα3 expressions in L5 DRG at 1 h and 5 h after PGE2 intrathecal injection. [file 12868_2018_470_MOESM4_ESM.xlsx]

## Sheet: Gephyrin in DRG (western, total
2016-10-28整理 western blot of Gephyrin, in DRG (PGE2 625ng IT injection)
total protein 分析(不分細胞質及細胞膜)
依日期分類					依組別分類							製圖
日期	檢體名	分析結果			日期	檢體名	分析結果		mean	SD		檢體名	mean	SD
20151118	DRG Normal 5	1			20151118	DRG Normal 5	1					Normal	1	0
20151118	DRG NO.20 PGE2 625ng, 1h	0.920116			20151217	DRG Normal-5	1	1				PGE2 625ng 1h	1.15867	0.324338
					20160503	DRG_Normal 9	1	1				PGE2 625ng 5h	0.456383	0.435943
20151217	DRG Normal-5	1	1		20160504	DRG_Normal 9	1	1
20151217	DRG NO.29 PGE2 625ng, 5h	0.905954	0.62081
20151217	DRG NO.33 PGE2 625ng, 5h	0.0360265	0.0321603
20151217	DRG NO.37 PGE2 625ng, 5h	1.19262	1.43472
20160503	DRG_Normal 9	1	1						1	0
20160503	DRG_NO.52 SNL 1h	0.686847	0.695454
20160503	DRG_NO.54 PGE2 625ng 1h	1.88298	1.01833
20160503	DRG_NO.55 PGE2 625ng 1h	1.11194	0.989569		20151118	DRG NO.20 PGE2 625ng, 1h	0.920116
20160503	DRG_NO.50 SNL 5h	0.492368	0.392893		20160503	DRG_NO.54 PGE2 625ng 1h	1.88298	1.01833
20160503	DRG_NO. 29 PGE2 625ng 5h	0.0328944	0.0260318		20160503	DRG_NO.55 PGE2 625ng 1h	1.11194	0.989569
20160503	DRG_NO. 33 PGE2 625ng 5h	0.243783	0.0973169		20160504	DRG_NO.54 PGE2 625ng 1h	0.872341	0.929624
20160503	DRG_NO. 56 PGE2 625ng 5h	0.424733	0.323533		20160504	DRG_NO.55 PGE2 625ng 1h	1.33306	1.3701
20160503	DRG_NO. 57 PGE2 625ng 5h	0.72966	0.0484895
20160504	DRG_Normal 9	1	1
20160504	DRG_NO.52 SNL 1h	0.62252	0.664057
20160504	DRG_NO.54 PGE2 625ng 1h	0.872341	0.929624
20160504	DRG_NO.55 PGE2 625ng 1h	1.33306	1.3701						1.15867	0.324338
20160504	DRG_NO.50 SNL 5h	0.555424	0.607168
20160504	DRG_NO. 29 PGE2 625ng 5h	0.0452847	0.0662804		20151217	DRG NO.29 PGE2 625ng, 5h	0.905954	0.62081
20160504	DRG_NO. 33 PGE2 625ng 5h	0.195787	0.171973		20151217	DRG NO.33 PGE2 625ng, 5h	0.0360265	0.0321603
20160504	DRG_NO. 56 PGE2 625ng 5h	0.871761	0.781887		20151217	DRG NO.37 PGE2 625ng, 5h	1.19262	1.43472
20160504	DRG_NO. 57 PGE2 625ng 5h	0.904993	0.853716		20160503	DRG_NO. 29 PGE2 625ng 5h	0.0328944	0.0260318
					20160503	DRG_NO. 33 PGE2 625ng 5h	0.243783	0.0973169
					20160503	DRG_NO. 56 PGE2 625ng 5h	0.424733	0.323533
					20160503	DRG_NO. 57 PGE2 625ng 5h	0.72966	0.0484895
					20160504	DRG_NO. 29 PGE2 625ng 5h	0.0452847	0.0662804
					20160504	DRG_NO. 33 PGE2 625ng 5h	0.195787	0.171973
					20160504	DRG_NO. 56 PGE2 625ng 5h	0.871761	0.781887
					20160504	DRG_NO. 57 PGE2 625ng 5h	0.904993	0.853716
									0.456383	0.435943
2016-10-28整理 western blot of Gephyrin, in DRG (PGE2 625ng IT injection)
total protein 分析(不分細胞質及細胞膜)
		N	PGE2 1h	PGE2 5h
		1	0.920116	0.905954
		1	1.88298	0.0360265
		1	1.11194	1.19262
		1	0.872341	0.0328944
		1	1.33306	0.243783
		1	1.01833	0.424733
		1	0.989569	0.72966
			0.929624	0.0452847
			1.3701	0.195787
				0.871761
				0.904993
				0.62081
				0.0321603
				1.43472
				0.0260318
				0.0973169
				0.323533
				0.0484895
				0.0662804
				0.171973
				0.781887
				0.853716
	mean	1	1.15867	0.456383
	group	1	2	3
ANOVA post HOC檢定(LSD)			0.4(1&2)	0.002 (1&3)
	多重比較
	依變數: VAR00001 LSD
	(I) VAR00002		平均差異 (I-J)	標準誤	顯著性	95% 信賴區間
						下界	上界
	1.00	2.00	-0.157778	0.186587	0.40352	-0.536569	0.221013
		3.00	.54409*	0.160668	0.00176216	0.217917	0.870264
	2.00	1.00	0.157778	0.186587	0.40352	-0.221013	0.536569
		3.00	.70187*	0.146501	3.01237e-05	0.404457	0.999281
	3.00	1.00	-.54409*	0.160668	0.00176216	-0.870264	-0.217917
		2.00	-.70187*	0.146501	3.01237e-05	-0.999281	-0.404457
	*. 平均差異在 0.05 水準是顯著的。

## Sheet: GlyRa1 in DRG (western, total)
2016-10-28整理 western blot of GlyRa1 in DRG (PGE2 625ng IT injection)
total protein 分析(不分細胞質及細胞膜)
依日期分類					依組別分類							製圖
日期	檢體名	分析結果			日期	檢體名	分析結果		mean	SD		檢體名	mean	SD
20151118	DRG Normal 5	1			20151118	DRG Normal 5	1					Normal	1	0
20151118	DRG NO.20 PGE2 625ng, 1h	0.892059			20151217	DRG Normal-5	1	1				PGE2 625ng 1h	1.24459	0.387689
					20160421	DRG_Normal 9	1	1				PGE2 625ng 5h	0.249322	0.28804
20151217	DRG Normal-5	1	1		20160503	DRG_Normal 9	1	1
20151217	DRG NO.29 PGE2 625ng, 5h	0.238679	0.173141
20151217	DRG NO.33 PGE2 625ng, 5h	0.34911	0.125022
20151217	DRG NO.37 PGE2 625ng, 5h	0.523076	0.266913
20160421	DRG_Normal 9	1	1						1	0
20160421	DRG_NO.52 SNL 1h	1.19084	0.575324
20160421	DRG_NO.54 PGE2 625ng 1h	1.12706	1.2428		20151118	DRG NO.20 PGE2 625ng, 1h	0.892059
20160421	DRG_NO.55 PGE2 625ng 1h	2.00193	1.54779		20160421	DRG_NO.54 PGE2 625ng 1h	1.12706	1.2428
20160421	DRG_NO.50 SNL 5h	1.08077	1.15979		20160421	DRG_NO.55 PGE2 625ng 1h	2.00193	1.54779
20160421	DRG_NO. 29 PGE2 625ng 5h	0.230151	0.207805		20160503	DRG_NO.54 PGE2 625ng 1h	1.53612	0.774877
20160421	DRG_NO. 33 PGE2 625ng 5h	-0.0812061	-0.00677915		20160503	DRG_NO.55 PGE2 625ng 1h	1.10621	0.972437
20160421	DRG_NO. 56 PGE2 625ng 5h	0.0115829	-0.00448221
20160421	DRG_NO. 57 PGE2 625ng 5h	0.922823	0.440074
20160503	DRG_Normal 9	1	1
20160503	DRG_NO.52 SNL 1h	0.684767	0.604141						1.24459	0.387689
20160503	DRG_NO.54 PGE2 625ng 1h	1.53612	0.774877
20160503	DRG_NO.55 PGE2 625ng 1h	1.10621	0.972437		20151217	DRG NO.29 PGE2 625ng, 5h	0.238679	0.173141
20160503	DRG_NO.50 SNL 5h	0.267878	0.329839		20151217	DRG NO.33 PGE2 625ng, 5h	0.34911	0.125022
20160503	DRG_NO. 29 PGE2 625ng 5h	-0.00426587	0.00578579		20151217	DRG NO.37 PGE2 625ng, 5h	0.523076	0.266913
20160503	DRG_NO. 33 PGE2 625ng 5h	0	0.0429373		20160421	DRG_NO. 29 PGE2 625ng 5h	0.230151	0.207805
20160503	DRG_NO. 56 PGE2 625ng 5h	0.237206	0.528946		20160421	DRG_NO. 33 PGE2 625ng 5h	-0.0812061	-0.00677915
20160503	DRG_NO. 57 PGE2 625ng 5h	0.295023	0.983542		20160421	DRG_NO. 56 PGE2 625ng 5h	0.0115829	-0.00448221
					20160421	DRG_NO. 57 PGE2 625ng 5h	0.922823	0.440074
					20160503	DRG_NO. 29 PGE2 625ng 5h	-0.00426587	0.00578579
					20160503	DRG_NO. 33 PGE2 625ng 5h	0	0.0429373
					20160503	DRG_NO. 56 PGE2 625ng 5h	0.237206	0.528946
					20160503	DRG_NO. 57 PGE2 625ng 5h	0.295023	0.983542
									0.249322	0.28804
2016-10-28整理 western blot of GlyRa1 in DRG (PGE2 625ng IT injection)
total protein 分析(不分細胞質及細胞膜)
							刪No. 55值
		N	PGE2 1h	PGE2 5h			N	PGE2 1h	PGE2 5h
		1	0.892059	0.238679			1	0.892059	0.238679
		1	1.12706	0.34911			1	1.12706	0.34911
		1	2.00193	0.523076			1		0.523076
		1	1.53612	0.230151			1	1.53612	0.230151
		1	1.10621	-0.0812061			1	1.10621	-0.0812061
		1	1.2428	0.0115829			1	1.2428	0.0115829
		1	1.54779	0.922823			1		0.922823
			0.774877	-0.00426587				0.774877	-0.00426587
			0.972437	0				0.972437	0
				0.237206					0.237206
				0.295023					0.295023
				0.173141					0.173141
				0.125022					0.125022
				0.266913					0.266913
				0.207805					0.207805
				-0.00677915					-0.00677915
				-0.00448221					-0.00448221
				0.440074					0.440074
				0.00578579					0.00578579
				0.0429373					0.0429373
				0.528946					0.528946
				0.983542					0.983542
	mean	1	1.24459	0.249322		mean	1	1.09308	0.249322
						group	1	2	3
					ANOVA post HOC檢定(LSD)			0.49(1&2)	0.000 (1&3)
						多重比較
						依變數: VAR00001 LSD
						(I) VAR00002		平均差異 (I-J)	標準誤	顯著性	95% 信賴區間
											下界	上界
						1.00	2.00	-0.0928571	0.135229	0.497091	-0.367983	0.182269
							3.00	.75000*	0.109785	8.53619e-08	0.526641	0.973359
						2.00	1.00	0.0928571	0.135229	0.497091	-0.182269	0.367983
							3.00	.84286*	0.109785	7.70499e-09	0.619498	1.06622
						3.00	1.00	-.75000*	0.109785	8.53619e-08	-0.973359	-0.526641
							2.00	-.84286*	0.109785	7.70499e-09	-1.06622	-0.619498
						*. 平均差異在 0.05 水準是顯著的。

## Sheet: GlyRa3 in DRG (western, total)
2016-10-28整理 western blot of GlyRa3 in DRG (PGE2 625ng IT injection)
total protein 分析(不分細胞質及細胞膜)
依日期分類					依組別分類							製圖
日期	檢體名	分析結果			日期	檢體名	分析結果		mean	SD		檢體名	mean	SD
20160504	DRG_Normal 9	1	1		20160504	DRG_Normal 9	1	1				Normal	1	0
20160504	DRG_NO.52 SNL 1h	0.876789	0.806226		20160511	DRG_Normal 9	1	1				PGE2 625ng 1h	0.862174	0.342801
20160504	DRG_NO.54 PGE2 625ng 1h	0.827552	0.515601									PGE2 625ng 5h	0.415002	0.36658
20160504	DRG_NO.55 PGE2 625ng 1h	1.51193	1.13604
20160504	DRG_NO.50 SNL 5h	0.434119	0.538757
20160504	DRG_NO. 29 PGE2 625ng 5h	0.226432	0.223552
20160504	DRG_NO. 33 PGE2 625ng 5h	0.0233626	0.016261
20160504	DRG_NO. 56 PGE2 625ng 5h	0.809462	0.384787
20160504	DRG_NO. 57 PGE2 625ng 5h	0.801605	0.622687						1	0
20160511	DRG_Normal 9	1	1		20160504	DRG_NO.54 PGE2 625ng 1h	0.827552	0.515601
20160511	DRG_NO.52 SNL 1h	0.504835	0.462045		20160504	DRG_NO.55 PGE2 625ng 1h	1.51193	1.13604
20160511	DRG_NO.54 PGE2 625ng 1h	0.521962	0.645399		20160511	DRG_NO.54 PGE2 625ng 1h	0.521962	0.645399
20160511	DRG_NO.55 PGE2 625ng 1h	1.01306	0.725846		20160511	DRG_NO.55 PGE2 625ng 1h	1.01306	0.725846
20160511	DRG_NO.50 SNL 5h	0.521097	0.278257
20160511	DRG_NO. 29 PGE2 625ng 5h	0.191813	0.140357
20160511	DRG_NO. 33 PGE2 625ng 5h	-0.00362427	0.0114386
20160511	DRG_NO. 56 PGE2 625ng 5h	0.866133	0.409593
20160511	DRG_NO. 57 PGE2 625ng 5h	1.07042	0.84574
									0.862174	0.342801
					20160504	DRG_NO. 29 PGE2 625ng 5h	0.226432	0.223552
					20160504	DRG_NO. 33 PGE2 625ng 5h	0.0233626	0.016261
					20160504	DRG_NO. 56 PGE2 625ng 5h	0.809462	0.384787
					20160504	DRG_NO. 57 PGE2 625ng 5h	0.801605	0.622687
					20160511	DRG_NO. 29 PGE2 625ng 5h	0.191813	0.140357
					20160511	DRG_NO. 33 PGE2 625ng 5h	-0.00362427	0.0114386
					20160511	DRG_NO. 56 PGE2 625ng 5h	0.866133	0.409593
					20160511	DRG_NO. 57 PGE2 625ng 5h	1.07042	0.84574
									0.415002	0.36658
2016-10-28整理 western blot of GlyRa3 in DRG (PGE2 625ng IT injection)
total protein 分析(不分細胞質及細胞膜)
		N	PGE2 1h	PGE2 5h
		1	0.827552	0.226432
		1	1.51193	0.0233626
		1	0.521962	0.809462
		1	1.01306	0.801605
			0.515601	0.191813
			1.13604	-0.00362427
			0.645399	0.866133
			0.725846	1.07042
				0.223552
				0.016261
				0.384787
				0.622687
				0.140357
				0.0114386
				0.409593
				0.84574
	mean	1	0.862174	0.415002
	group	1	2	3
ANOVA post HOC檢定(LSD)			0.51(1&2)	0.005 (1&3)
多重比較
依變數: VAR00001 LSD
(I) VAR00002		平均差異 (I-J)	標準誤	顯著性	95% 信賴區間
					下界	上界
1.00	2.00	0.13625	0.206252	0.51491	-0.288534	0.561034
	3.00	.58500*	0.188281	0.00466199	0.197227	0.972773
2.00	1.00	-0.13625	0.206252	0.51491	-0.561034	0.288534
	3.00	.44875*	0.145842	0.00501505	0.148383	0.749117
3.00	1.00	-.58500*	0.188281	0.00466199	-0.972773	-0.197227
	2.00	-.44875*	0.145842	0.00501505	-0.749117	-0.148383
*. 平均差異在 0.05 水準是顯著的。
